# Supplementary material for: A One Health Evaluation of the Surveillance Systems on Tick-Borne Diseases in the Netherlands, Spain and Italy
Source: Vet Sci. 2022 Sep 14;9(9):504. doi: 10.3390/vetsci9090504 (PMC9501221; doi:10.3390/vetsci9090504)
Supplement: Supplementary file 1 [file vetsci-09-00504-s001.zip]

Archive with 7 entries (5 files):
- vetsci-1895340-supplementary/
- vetsci-1895340-supplementary/vetsci-1895340-supplementary/
- vetsci-1895340-supplementary/vetsci-1895340-supplementary/Supplementary File S1_OHness_NL.xlsx
- vetsci-1895340-supplementary/vetsci-1895340-supplementary/Supplementary File S2_OHness_Italy.xlsx
- vetsci-1895340-supplementary/vetsci-1895340-supplementary/Supplementary File S3_OHness_Spain.xlsx
- vetsci-1895340-supplementary/vetsci-1895340-supplementary/Table_S1_Italy_regions.xlsx
- vetsci-1895340-supplementary/vetsci-1895340-supplementary/Table_S2_Spain_regions_rev.xlsx
