# Supplementary material for: A One Health Evaluation of the Surveillance Systems on Tick-Borne Diseases in the Netherlands, Spain and Italy
Source: Vet Sci. 2022 Sep 14;9(9):504. doi: 10.3390/vetsci9090504 (PMC9501221; doi:10.3390/vetsci9090504)
Supplement: Supplementary file 1 [file vetsci-09-00504-s001.zip › vetsci-1895340-supplementary/vetsci-1895340-supplementary/Supplementary File S2_OHness_Italy.xlsx]

## Sheet: Info-sheet
Introduction to the NEOH evaluation tools
A systems approach to evaluate integrated and transdisciplinary initiatives targeted at human, animal and ecological health
Frontiers Special Research Topic on "Concepts and experiences in framing, integration and evaluation of One Health and EcoHealth"
A blueprint to evaluate One Health
COST Action TD 1404 "Network for Evaluation of One Health"
Essential terms
Sector: A sector is an area of activity aimed at benefits to society, characterised by common processes and institutions. Examples include agriculture, health, transportation, education and environment. Sub-sectors would be units within the sector; for example, in agriculture these could be livestock, crops, agro-forestry, fishing and aquaculture.

## Sheet: Thinking
Evaluation of One Health thinking in One Health initiatives
No.	Evaluation elements/questions	Short element description/explanation	Reasoning behind the score for the element / qualitative assessment	Dimensions and scales	NA = Not relevant/important	Score across all dimensions	Scoring considerations/questions
					0= relevant, but not considered, 0.5= relevant and partly considered
					1 = Relevant and considered
2	What dimensions were considered within the initiative and what is their importance?	Assess which dimensions were considered in the One Health initiative and what is their importance (how well did the iniative cover/address the system dimensions)	Spatial dimension: all Italian territory is considered, with differencesat regional level according to epidemiological context, resources and implementation strategies. Time: the initiative considers from short to long-term scales. Dimensions of life: the initiative considers all the organisms involved in the diseases (pathogens- tick vectors- vertebrate hosts - environment). Knowledge: essential…	Spatial dimension	1	0.85
				Time dimension	1
				Dimensions of life	1
				Knowledge	1
				Legislation	1
				Socio-health/Economics	0.5
				Management	0.8
				Governance (included resource allocation)	0.5
3	How well do the number of dimensions and scales within those dimensions reflect an integrated approach to health in the initiative?	This question aims at identifying whether the number of dimensions and the scales within those, which are considered in the approach are sufficient to consider the initiative an integrated approach. Please refer to the preliminary appraisal P4 to answer this question.	Spatial dimension: 1. local/regional, 2. national, 3. international, 4. global. Time: 1. short (hours), 2. from week to months, 3. years, 4. decades. Dimensions of life: 1. genes, 2. cells and microorganisms, 3. individuals (tick vectors and vertebrate hosts), 4. populations, 5. ecosystems. Knowledge: 1. Data, 2. Trend/patterns, 3. Models, 4. Paradigms. Legislation: 1. Local/regional, 2. National…	Integration of all dimensions	1	1	0= 1 dimension, 1 scale 0.2=2-3 dimensions, 1 scale 0.4=1 dimension, >1 scales 0.6= 2-3 dimensions, of which one >1 scales 0.8=2-3 dimensions, few at > 1 scales 1= very comprehensive
4	Which key elements of systems thinking were considered?	One Health thinking relies strongly on systems thinking. With this question we assess how many systems thinking elements were considered		Time delays	0.4	0.3375	The scoring of this question will need to consider the number of systems thinking elements considered and their importance for the case study
				Dynamic feedback loops	0.4
				Where is the initiative situated in the chain of events from problem to solution	0.3
				One Health, i.e. human health issue, animal health issue, environmental / ecosystem health issue and plant health issue	0.4
				Pillars of sustainability, i.e. society, environment/ecosystem, economy	0.5
				Reasons for transdisciplinarity	0.5
				Subsystems and interactions between them	0.2
				Explicit description of underlying, different stakeholder perspectives	0
				Beliefs about evidence, values about health, cultural grounding	NA = Not relevant/important
			Overall OH thinking score (median of scores):			0.729167

## Sheet: Planning
Evaluation of planning for a One Health approach in the initiative
Tool developed by Liza Rosenbaum Nielsen (liza@sund.ku.dk) in the COST Action NEOH consortium, last updated 14 July 2017
One Health planning requires that aims, problem formulation, responsibilities, and financing are organized, regardless of organizational hierarchies, existing paradigms, sectors, and disciplines. It necessitates clarity in establishing roles, tasks, responsibilities, and competencies (including leadership, power, and authority) within the specific OH initiative.This tool can be used to evaluate p…
The background description is available in the manuscript "A systems approach to evaluate integrated and transdisciplinary initiatives targeted at human, animal and ecological health" (see Info-sheet for reference) or in the NEOH Handbook, Chapter 3. There are 8 questions to consider. For each element (column B) there is a short description to help the evaluator understand what needs to be assess…
The sheet is not locked, so it is possible to insert more rows and add the scores of objectives to the list and figure below the scoring table.
No.	Evaluation elements	Element description and guiding questions	Reasoning behind the score for the element / qualitative assessment	Score	Scoring guidance
1	Aims and organisation well planned?	Is/was the initiative planned to aim for a common overarching goal relevant to One Health including societal, environmental and economic health outcomes (sustainable solutions)? Was the organisation planned in a way that was relevant and sufficient to acheive this?	We use the Davis et al. paper to classify the degree of OHness regarding the aims and objectives of the initiative: the highest score is obtained when the intiative includes data and expertise in human/animal and environmental health. The intermediate score is obtained when expertise in all three domains is involved in the initiative but data is missing for at least one of the domains. The lowest…	0.4	Score divided by 2 if sustainability factors not considered in the initiative
					0=no common OH-relevant aim(s)
					0.4 = One medicine / Preventive Veterinary Medicine / Environmental health
					0.6 = partially OH
					1=fully OH
2	Stakeholder and actor identification and engagement	How well are stakeholders and actors identified during the planning phase of the initiative? How is/was the stakeholder and actor engagement planned to ensure a One Health approach in the working and organisation of the initiative aiming to achieve the stated objectives and One Health outcomes? Does/did the initiative contain a mechanism to change methods or gage involvement of new actors, based …		0.6	0=no identification process / no engagement
					0.2= minor identification process / engagement
					0.4= identification process / engagement partly used
					0.6= reasonable identification process / engagement used
					0.8= highly relevant identification process / engagement used
					1= perfect identification process / engagement used
3	Self-assessment and iterative process	How much does the planning allow for self-assessment and an iterative process during the initiative? This includes time and budget allocated for these purposes.		0.5	Score the adequacy of the time and budget on a scale between 0 (no time or budget) and 1 (adequate).
	Resource allocation to specific objectives	Is the resource allocation to different specific objectives well planned? Answer for each objective below.	Ressource allocation planning quality can be assessed by comparing initial objectives with actual achievements of the the project.
4	Objective 1	Mapping of presence and distribution of tick species involved in human disease cases and TBP		0.4	0 = planning and ressources not supportive
					0.2 = planning and ressources slightly supportive
					0.4 = planning and ressources somewhat supportive
					0.6 = planning and ressources supportive
					0.8 = planning and ressources higly supportive
					1 = planning and ressources fully supportive
5	Objective 2	Identifying the main animal species involved in the transmission cycles of TBDs, assessing the prevalence of tick-borne pathogens among them		0.2	0 = planning and ressources not supportive
					0.2 = planning and ressources slightly supportive
					0.4 = planning and ressources somewhat supportive
					0.6 = planning and ressources supportive
					0.8 = planning and ressources higly supportive
					1 = planning and ressources fully supportive
6	Objective 3	Identifying risk factors for TBD transmission		0.2	0 = planning and ressources not supportive
					0.2 = planning and ressources slightly supportive
					0.4 = planning and ressources somewhat supportive
					0.6 = planning and ressources supportive
					0.8 = planning and ressources higly supportive
					1 = planning and ressources fully supportive
7	Objective 4	Monitoring the incidence of TBD in humans		0.6	0 = planning and ressources not supportive
					0.2 = planning and ressources slightly supportive
					0.4 = planning and ressources somewhat supportive
					0.6 = planning and ressources supportive
					0.8 = planning and ressources higly supportive
					1 = planning and ressources fully supportive
8	Objective 5	Reduce of incidence of tick bites and TBD in humans		0.6	0 = planning and ressources not supportive
					0.2 = planning and ressources slightly supportive
					0.4 = planning and ressources somewhat supportive
					0.6 =planning and ressources supportive
					0.8 = planning and ressources higly supportive
					1 = planning and ressources fully supportive
			Overall OH planning score (median of all scores):	0.4375

## Sheet: Working
Evaluation of One Health-working approach in the initiative
Tool developed by Sandra Buttigieg (sandra.buttigieg@um.edu.mt) and Simon Rüegg (srueegg@vetclinics.uzh.ch) and adjusted by Liza Rosenbaum Nielsen (liza@sund.ku.dk) and Anaïs Léger in the COST Action NEOH consortium, last updated 3 August 2017
This simplified version was set up by Liza Rosenbaum Nielsen based on input from NEOH-members working on the Working-tool during the meeting in Skopje, 25-26 Sept 2017, Karin Artursson, Sabina Seric-Haracic
Guidance for use of the working evaluation tool
This tool can be used to evaluate the transdisciplinary engagement in One Health initiatives (called 'working'). Transdisciplinarity relies on appropriate leadership and management to promote strategic dialogue and shared decision-making, which in turn will foster a non-hierarchical relationship between the different disciplines and members within the team. It must also allow for self-reflection,…
No	Evaluation elements/questions	Short element description/explanation	Reasoning behind the score for the element / qualitative assessment	Score	Scoring guidance
W1	Describe and assess the diversity of scientific disciplines and non-scientific community participants actively involved in the initiative.	A high diversity is often needed for comprehensive understanding and development of solutions to complex health challenges. On the other hand a high diversity can also become a barrier for working effectively.		0.4	Score the diversity on a scale between 0 (few and/or very homogeneous disciplines) and 1 (many disciplines and/or high diversity of the involved disciplines).	Broadness
					If this question is not relevant to the initiative, please choose the option 'NR'.
					If no information is available in the description of the initiative, please choose the option 'INA'.
W2	Describe and assess the level of engagement of scientific disciplines involved in the initiative.	Engagement may be squewed towards few of the disciplines and this can affect the impact of the diversity in the initiative positively or negatively.		0.6	Score the engagement on a scale between 0 (little engangement of a majority of the involved disciplines and 1 (strong engagement of all or most disciplines)	collaboration & transdisciplinarity
					If this question is not relevant to the initiative, please choose the option 'NR'.
					If no information is available in the description of the initiative, please choose the option 'INA'.
W3	Describe and assess the level of engangement of non-scientific community participants involved in the initiative.			0.3	Score the engagement on a scale between 0 (little engangement of a majority of the involved non-scientific participants) and 1 (strong engagement of all or most non-scientifc participants).
					If this question is not relevant to the initiative, please choose the option 'NR'.
					If no information is available in the description of the initiative, please choose the option 'INA'.
W4	To what extent is/was cross-sectorial involvement present during the execution of the initiative?	This question aims to identify whether the initiative applies cross-sectorial principles.		0.3	Score the cross-sectorial involvement on a scale between 0 (one sector involved ), 0.3 (two sectors involved), 0.6(three sectors) and 1 (more than three sectors involved).
					If this question is not relevant to the initiative, please choose the option 'NR'.
					If no information is available in the description of the initiative, please choose the option 'INA'.
W5	Describe and assess the methods for ensuring interaction between people organised to foster collaboration and sharing of knowledge, experience and capacities across the initiative?	How does the initiative make the most out of the established set-up? E.g are there face-to-face interactions or staff-exchange across the initiative? If yes, how frequent are these interactions? If not, what is done to overcome potential misunderstandings, lack of information and collaboration.		0.3	Score the level of interaction to encourage collaboration on a scale between 0 and 1, with for example:
					no interaction/no collaboration, score =0;
					little or rare interaction, score = 0.2;
					quarterly meetings/Skype meetings, score 0.6;
					monthly planned in-person meetings, score 0.8;
					spontaneous frequent in-person meetings or staff-exchange, score 1.
W6	Assess whether there are imbalances that are potential barriers to a transdisciplinary working approach (if so describe these)	Are there dominating sectors or disciplines, professional hierarchies, unbalanced ressource allocation, gender or ethnicity imbalances, cultural, religious or other issues that could impact working in the initiative?		0.4	Score the balance of the initiative.	Imbalances
					Power clustering or uneven power distribution leads to score = 0;
					strong empowerment of all participants, score = 1.
W7	Assess whether self-reflection and consecutive adaptation of working approaches have been used throughout the initiative	The question assesses whether the initiative is flexible and connects reflection and action, including updating of timelines, questions, adapting to internal and external changes affecting the working approaches.		0.5	Score the self-reflection and flexibility/adaptability on a scale from 0 to 1 with	Flexibility & Adaptation
					0 no self-reflection and/or little flexibility/adaptability
					1 frequent/thorough self-reflection and/or high flexibility/adaptability
			Overall OH working score (median of all scores):	0.4

## Sheet: Learning
Evaluation of learning in One Health initiatives
Tool developed by Mijalche Santa, Simon Rüegg, Kevin Queenan and Liza Rosenbaum Nielsen in the COST Action NEOH consortium, last updated 21 June 2017
This tool can be used to evaluate the learning infrastructures in One Health initiatives. The background description is available in the manuscript "A systems approach to evaluate integrated and transdisciplinary initiatives targeted at human, animal and ecological health" (see Info-sheet for reference) or in the NEOH Handbook, Chapter 3. There are 8 elements to consider (numbered in column A), w…
No.	Evaluation elements (types of learning)		Short element description/explanation	Evaluator notes about the reasoning behind the score for the element	Scoring on Likert scale	Score
1	Individual/team learning	Individual/team	Basic. Individuals/teams receive information which may be understood and may potentially lead to learning, but it is not put into practice in or outside the initiative by the individuals. Adaptive Information is understood, learnt and applied to improve procedures, competencies, technologies and paradigms without challenging the individuals' underlying beliefs and assumptions. Generative. Informa…	High score if basic, adaptive and generative learning are provided (1). Average score if only basic and adaptive learning are provided (0.7). Low score if ionly basic learning is provided (0.3). 0 if no learning provided.	Basic and adaptive, no generative learning	0.6
4	Organisational learning	Organisational	Basic. Existing/circulating information and knowledge is collected and stored. Adaptive Collected information is shared and discussed and acted upon at various levels within the organisation(s). Generative Collected information is shared and discussed and leads to change in fundamentals and objectives across all levels within the organisation(s).		Basic and adaptive, no generative learning	0.6
7	Direct environment	Direct environment	The direct environment of the OH initiative (stakeholders involved) is/was supportive for adaptive and/or generative learning, i.e.learning that focuses on correcting or improving existing procedures, processes, competences and technologies and/or focuses on questioning the existing norms and that encourages to see beyond the existing situation		Slightly	0.3
8	General Environment	General Environment	The general environment (e.g. culture, economics, political situation) surrounding the OH initiative is/was supportive for adaptive and/or generative learning, i.e. learning that focuses on correcting or improving existing procedures, processes, competences and technologies and/or focuses on questioning the existing norms and that encourages to see beyond the existing situation		Slightly	0.3
				Overall learning score (check that all 8 elements have been answered)		0.45
		Basic, adaptive and generative	Strongly
		Basic and adaptive, no generative learning	Reasonably
		Only basic	Slightly
		No learning at all	Not
			No information provided
