# Supplementary material for: A One Health Evaluation of the Surveillance Systems on Tick-Borne Diseases in the Netherlands, Spain and Italy
Source: Vet Sci. 2022 Sep 14;9(9):504. doi: 10.3390/vetsci9090504 (PMC9501221; doi:10.3390/vetsci9090504)
Supplement: Supplementary file 1 [file vetsci-09-00504-s001.zip › vetsci-1895340-supplementary/vetsci-1895340-supplementary/Table_S1_Italy_regions.xlsx]

## Sheet: Foglio1
Region	Monitoring according to National programme		Regional surveillance programme		Information related to ticks and TBD		Regional reports TBD			Notes
					(leaflefts, recommendations, events…)
	Yes/No	References	Yes/No	References	Yes/No	References	Yes/No	TBD	References
Abruzzo	No		No		Yes	https://www.izs.it/IZS/Engine/RAServeFile.php/f/pdf_pubblicazioni/Volume_A_spasso_con_l_amico_Polpetta_IZSAM.pdf	No
						https://www.izs.it/IZS/Engine/RAServePG.php/P/200110010104?tipo=AND&Search=zecche&cerca=
Basilicata	Yes	http://opservice.regione.basilicata.it/opendata/home.jsp?tile=DELIBERE.delibere.jsp&numAtto=20180000857&year=2018&filter=1	No	http://www.izsfg.it/izsportal/Base.aspx?frame=Attivita\Tema.ascx&at=1&t=4&lang=IT&tn=West%20Nile	No		No
Calabria	No		No		No		No
Campania	No		No		No		No
Emilia Romagna	Yes	https://salute.regione.emilia-romagna.it/sanita-pubblica/malattie-infettive	No		Yes	https://salute.regione.emilia-romagna.it/normativa-e-documentazione/materiale-informativo/pubblicazioni/zecche_relazione_2012_5.pdf	No			IZS of Lombardia and Emilia Romagna is endowed with laboratories that offer public service for diasease diagnosis and identification of ectoparasites (https://www.izsler.it/carta_servizi/identificazione-zecche-dellordine-ixodida/)
						https://salute.regione.emilia-romagna.it/normativa-e-documentazione/materiale-informativo/pubblicazioni/zecche-lyme
						https://salute.regione.emilia-romagna.it/@@search?SearchableText=zecchehttps://www.izsler.it/?s=zecche
						https://salute.regione.emilia-romagna.it/normativa-e-documentazione/materiale-informativo/pubblicazioni/zecche-lyme
						https://www.izsler.it/2016/09/27/febbre-emorragica-di-congo-crimea-una-informativa/
						https://archive.izsler.it/izs_bs/allegati/5932/Conoscere-le-zecche_v2020_Web.pdf
Friuli Venezia Giulia	Yes		Yes	http://www.regione.fvg.it/rafvg/export/sites/default/RAFVG/salute-sociale/promozione-salute-prevenzione/allegati/28122015_PRP_definitivo.pdf	Yes	http://www.regione.fvg.it/rafvg/cms/RAFVG/salute-sociale/zecche/	No			IZS of Venezia offers specific formative courses about ticks and tick-borne diseases (https://www.izsvenezie.it/corso-ecm-online-vettori-patogeni-zecche/)
						http://www.regione.fvg.it/rafvg/cms/RAFVG/salute-sociale/zecche/FOGLIA1/
						http://www.regione.fvg.it/rafvg/cms/RAFVG/salute-sociale/zecche/FOGLIA2/
						http://www.regione.fvg.it/rafvg/cms/RAFVG/salute-sociale/zecche/FOGLIA3/
				http://mtom.regione.fvg.it/storage//2018_2425/Testo%20integrale%20della%20Delibera%20n%202425-2018.pdf		https://www.izsvenezie.it/zecche-rischi-per-la-salute-cosa-fare-per-prevenirli/
						https://www.izsvenezie.it/zecche-vettori-patogeni-diffusione-nord-est/
						https://www.izsvenezie.it/volpi-non-sono-sentinelle-per-malattie-trasmesse-da-zecche/
						https://www.izsvenezie.it/appunti-scienza-zecche/
Lazio	Yes	http://www.regione.lazio.it/binary/rl_sanita/tbl_contenuti/lea.pdf	No		Yes	http://www.izslt.it/schede-informative-artropodi	No			In this region LB is considered as a rare disease: (http://www.regione.lazio.it/malattierare/search.php; http://www.regione.lazio.it/malattierare/allegati/PDTA/RA0030_malattia_Lyme.pdf; http://www.regione.lazio.it/malattierare/allegati/Rapporto_MRL_2018_aprile2020.pdf)
						http://www.izslt.it/zecche/
		http://www.izslt.it/la-sorveglianza-entomologica-14-luglio-2020/				http://www.izslt.it/zecche-con-il-caldo-tornano-piu-attive-come-difenderci-e-cosa-sapere/
						http://www.izslt.it/principali-agenti-patogeni-trasmessi-da-zecche/
Liguria	No		No		Yes	http://www.izsto.it/index.php/component/attachments/download/1568	No
						http://www.izsto.it/index.php/news/1931-notte-dei-ricercatori-zecche-e-zanzare-difendiamoci
						http://www.izsto.it/index.php/news/1923-l-istituto-zooprofilattico-fornisce-supporto-scientifico-all-associazione-di-lyme
Lombardia	No		Yes	https://bur.regione.emilia-romagna.it/bur/area-bollettini/bollettini-in-lavorazione/n-227-del-30-06-2020-parte-seconda.2020-06-30.2976194046/recepimento-intesa-stato-regioni-sul-documento-recante-piano-nazionale-di-prevenzione-sorveglianza-e-risposta-alle-arbovirosi-pna-2020-2025-approvazione-del-piano-regionale-di-sorveglianza-e-controllo-delle-arbovirosi-anno-2020/allegato-2-piano-regionale-arb…	Yes	https://www.izsler.it/?s=zecche	No
						https://salute.regione.emilia-romagna.it/normativa-e-documentazione/materiale-informativo/pubblicazioni/zecche-lyme
						https://archive.izsler.it/izs_bs/allegati/5932/Conoscere-le-zecche_v2020_Web.pdf
						https://www.izsler.it/2016/09/27/febbre-emorragica-di-congo-crimea-una-informativa/
Marche	Yes	http://www.veterinariaalimenti.marche.it/Articoli/arbovirosi-sancita-lintesa-stato-regioni-sul-piano-nazionale-di-prevenzione-sorveglianza-e-risposta-2020-2025	No		Yes	http://spvet.it/archivio/zodiac/zoonosi_vettori.html	No
						http://spvet.it/archivio/zodiac/lyme.html
		http://www.veterinariaalimenti.marche.it/Portals/0//OldFiles/PIANO_NAZIONALE_ARBOVIROSI_2020_-_2025.pdf				http://spvet.it/archivio/zodiac/encefalite_zecche.html
						http://spvet.it/archivio/zodiac/tick_bite.html
Molise	No		No		Yes	https://www.izs.it/IZS/Engine/RAServeFile.php/f/pdf_pubblicazioni/Volume_A_spasso_con_l_amico_Polpetta_IZSAM.pdf	No
						https://www.izs.it/IZS/Engine/RAServePG.php/P/200110010104?tipo=AND&Search=zecche&cerca=
Piemonte	Yes	https://www.regione.piemonte.it/web/pinforma/comunicati-stampa/lotta-alle-zanzare-approvato-programma-regionale-25-milioni-euro-bilancio-finanziamento-al-50-dei	No		Yes	http://www.izsto.it/index.php/component/attachments/download/1568	Yes	Rickettsioses and LB	https://www.seremi.it/sites/default/files/Malattie%20trasmesse%20da%20zecche%20in%20Piemonte_0.pdf
						https://www.regione.piemonte.it/web/temi/sanita/prevenzione/asl-to3-consigli-per-difendersi-dalle-zecche
						http://www.izsto.it/index.php/news/1931-notte-dei-ricercatori-zecche-e-zanzare-difendiamoci
						http://www.izsto.it/index.php/news/1923-l-istituto-zooprofilattico-fornisce-supporto-scientifico-all-associazione-di-lyme
Provincia Autonoma di Bolzano	Yes		Yes		Yes	http://www.provincia.bz.it/amministrazione/personale/personale-provincia/salute-sicurezza/downloads.asp	Yes		http://dati.retecivica.bz.it/it/dataset/malattie-e-mortalita-malattie-infettive
						http://www.provincia.bz.it/amministrazione/personale/downloads/332986_1-INFO_-zecche-ITA-2016-09-29(1).pdf
						http://www.provincia.bz.it/salute-benessere/salute/downloads/2018_5_31_7._Programma__Ambiente_e_salute__Rimodulazione.pdf
						http://www.provincia.bz.it/agricoltura-foreste/ricerca.asp?gsa_kywd=zecche&gsa_site=coll_lv_theme_agricoltura_foreste_it&gsa_proxy=xml&gsa_client=provinz_bz_it&gsa_lang=i&gsa_action=0s
						https://ambiente.provincia.bz.it/ambiente-salute/insetti-acari.asp
Provincia Autonoma di Trento	Yes	https://www.apss.tn.it/it/cittadini?p_p_id=3&p_p_lifecycle=0&p_p_state=maximized&p_p_mode=view&_3_struts_action=%2Fsearch%2Fsearch&_3_redirect=%2Fit&_3_keywords=TBE&_3_groupId=0	Yes	https://www.apss.tn.it/documents/10180/96314/Malattie+infettive+in+Trentino+Rapporto+2018/0253dc03-4189-472e-af00-1e07be1ba765?version=1.0	Yes	https://www.apss.tn.it/it/-/tutto-quello-che-bisogna-sapere-sulle-zecche?inheritRedirect=true	Yes		https://www.apss.tn.it/documents/10180/0/Malattie+trasmesse+da+zecche+in+Trentino_+aggiornato+a+maggio+2020/f2226d2c-a72c-4ed2-b3a1-a6ba8f140ea8?version=1.0
				https://www.apss.tn.it/documents/10180/0/Malattie+trasmesse+da+zecche+in+Trentino_+aggiornato+a+maggio+2020/f2226d2c-a72c-4ed2-b3a1-a6ba8f140ea8?version=1.0					https://www.apss.tn.it/documents/10180/96314/Malattie+infettive+in+Trentino+Rapporto+2018/0253dc03-4189-472e-af00-1e07be1ba765?version=1.0
Puglia	No		No		No		No
Sardegna	No		No		Yes	http://www.sardegnasalute.it/index.php?xsl=541&v=7&s=9&ftt=1&ftb=1&fte=1&na=1&n=10&es=2907%2C2909%2C2910%2C2911%2C3182%2C2949%2C2908%2C2971%2C2972%2C2973%2C2974%2C2975%2C2976%2C2905&k=zecche	No
						http://www.sardegnasalute.it/documenti/9_336_20130704173200.pdf
						http://search.regione.sardegna.it/cgi-bin/color_html.pl?doc=RS%2fHTML%2f2d5%2f2d5452002be3d40ce9b8163bb1f7b15de4fd30e2%2ehtml&q=zecche
Sicilia	No		No		No		No
Toscana	Yes	https://www.regione.toscana.it/salute	Yes	http://www.izslt.it/la-sorveglianza-entomologica-14-luglio-2020/	Yes	https://www.regione.toscana.it/-/punture-da-zanzare-o-altri-vettori?inheritRedirect=true&redirect=%2Fsearch%3Fq%3Darbovirosi%26orderBy%3Dhits%26sortBy%3Ddesc%26type%3Dcom.liferay.journal.model.JournalArticle	No
						https://www.regione.toscana.it/-/malattia-di-lyme
						https://www.regione.toscana.it/-/encefalite-virale-da-zecche
						https://www.regione.toscana.it/-/raccomandazioni-per-la-prevenzione-e-il-trattamento-delle-punture-da-zecca?inheritRedirect=true&redirect=%2Fsearch%3Fq%3Dzecche%26orderBy%3Dhits%26sortBy%3Ddesc%26type%3Dcom.liferay.journal.model.JournalArticle
Umbria	No		No		Yes	http://spvet.it/archivio/zodiac/zoonosi_vettori.html	No
						http://spvet.it/archivio/zodiac/lyme.html
						http://spvet.it/archivio/zodiac/encefalite_zecche.html
						http://spvet.it/archivio/zodiac/tick_bite.html
Valle d'Aosta	Yes	https://www.regione.vda.it/sanita/prevenzione/igiene_sanita_pubblica/Malattie_trasmesse_da_vettori/default_i.aspx	No		Yes	http://www.izsto.it/index.php/208-organizzazionecontatti/2480-u-o-malattie-emergentihttp://www.izsto.it/index.php/component/attachments/download/1568	No
						http://www.izsto.it/index.php/news/1931-notte-dei-ricercatori-zecche-e-zanzare-difendiamoci
						http://www.izsto.it/index.php/news/1923-l-istituto-zooprofilattico-fornisce-supporto-scientifico-all-associazione-di-lyme
Veneto	Yes	https://www.regione.veneto.it/web/sanita/prevenzione-sicurezza-alimentare-veterinaria	No		Yes	https://www.izsvenezie.it/appunti-scienza-zecche/	Yes		https://www.vaccinarsinveneto.org/vaccinazioni-veneto/report-regionali/duplica-seieva-sistema-epidemiologico-integrato-epatite-virale-acuta.html	IZS of Venezia offers specific formative courses about ticks and tick-borne diseases (https://www.izsvenezie.it/corso-ecm-online-vettori-patogeni-zecche/)
						https://www.izsvenezie.it/zecche-rischi-per-la-salute-cosa-fare-per-prevenirli/
						https://www.izsvenezie.it/zecche-vettori-patogeni-diffusione-nord-est/
						https://www.izsvenezie.it/volpi-non-sono-sentinelle-per-malattie-trasmesse-da-zecche/
						https://www.regione.veneto.it/article-detail?articleGroupId=2591459&articleId=3313694
