# Supplementary material for: A One Health Evaluation of the Surveillance Systems on Tick-Borne Diseases in the Netherlands, Spain and Italy
Source: Vet Sci. 2022 Sep 14;9(9):504. doi: 10.3390/vetsci9090504 (PMC9501221; doi:10.3390/vetsci9090504)
Supplement: Supplementary file 1 [file vetsci-09-00504-s001.zip › vetsci-1895340-supplementary/vetsci-1895340-supplementary/Table_S2_Spain_regions_rev.xlsx]

## Sheet: Foglio1
Region	Monitoring according to National programme		Regional surveillance programme		Information related to ticks and TBD		Regional reports TBD			Notes
					(leaflefts, recommendations, events…)
	Yes/No	References	Yes/No	References	Yes/No	References	Yes/No	TBD	References
Andalucia	Yes	Protocols for Infectious Diseases of Mandatory Notification	Yes*	http://www.juntadeandalucia.es/medioambiente/site/portalweb/menuitem.7e1cf46ddf59bb227a9ebe205510e1ca/?vgnextoid=647425437d8c8410VgnVCM2000000624e50aRCRD&vgnextchannel=c9984df288927310VgnVCM2000000624e50aRCRD	Yes	https://www.asajacadiz.org/wp-content/uploads/2018/10/4-Abel-Saderreaga.pdf	Yes	Tick-borne relapsing fever, LB and MSF	https://www.repositoriosalud.es/bitstream/10668/3101/1/SVEAIS_25_07_2020.pdf	*in humans and also included within Epidemiological Surveillance Progamme of wildlife of Andalucia (PVE)
Aragon			Yes	https://www.aragon.es/documents/20127/1650151/12_FIEBRE_RECURRENTE.pdf/9fc6539c-61d5-e62b-522b-e9574fef4e00?t=1582113322979	Yes	https://www.aragon.es/-/moscas-mosquitos-y-garrapatas	Yes	Tick-borne relapsing fever, MSF, Q-fever, Tularemia and CCHF	https://servicios3.aragon.es/iaeaxi/tabla.do?path=/04/13/03/&file=04130301.px&type=pcaxis&L=0
Principado de Asturias			Yes	http://www.serida.org/publicacionesdetalle.php?id=6702	Yes	https://www.astursalud.es/noticias/-/noticias/garrapatas-y-salud-protegete-frente-a-la-enfermedad-de-ly-1	Yes		https://www.astursalud.es/noticias?p_p_id=es_astursalud_liferay_portlet_AstursaludArticlesPortlet&p_p_lifecycle=0&p_p_state=normal&p_p_mode=view&_es_astursalud_liferay_portlet_AstursaludArticlesPortlet_article_uq_title=informes-epidemiol-c3-b3gicos-de-las-e.d.o.-y-de-las-alertas-de-salud-p-c3-bablica-2022&_es_astursalud_liferay_portlet_AstursaludArticlesPortlet_mvcRenderCommandName=%2Frender%2Far…	*in humans and also included in Regional Animal Health Service
						https://www.astursalud.es/documents/31867/36150/Garrapatas+y+salud+y+enfermedad+de+Lyme.pdf/9fcd023e-2f8f-69d2-37c2-47502fb01069
Islas Baleares			No				Yes	Tick-borne relapsing fever and MSF	https://www.caib.es/sites/epidemiologia/es/informes_anuales-11681/
Canarias			Yes	https://www3.gobiernodecanarias.org/sanidad/scs////content/d4a42fd0-fb97-11e3-a788-5f1420c9318c/Manual-del-Notificador-20140624.pdf	Yes	https://www3.gobiernodecanarias.org/sanidad/scs/listaImagenes.jsp?idDocument=d3bf6d16-ca8e-11e1-adc8-491cdb90fd3e&idCarpeta=85902744-c31f-11e9-a8a0-7f273508434f	Yes	Tick-borne relapsing fever, TBE, MSF, Q-fever and Tularemia	https://www3.gobiernodecanarias.org/sanidad/scs/contenidoGenerico.jsp?idDocument=72483736-0d7a-11de-9de1-998efb13096d&idCarpeta=0f67aaf7-9d88-11e0-b0dc-e55e53ccc42c
Cantabria			No				Yes		https://www.isciii.es/QueHacemos/Servicios/VigilanciaSaludPublicaRENAVE/EnfermedadesTransmisibles/Paginas/Informes.-Casos-y-tasas-por-CCAA.aspx
Castilla-La Mancha			No		Yes	https://castillalamancha.es/gobierno/sanidad/estructura/dgsspc/actuaciones/gu%C3%ADa-de-actuaci%C3%B3n-ante-picadura-de-garrapata	Yes	Tick-borne relapsing fever, MSF, TBE, Q-fever and CCFH	http://www.colvetalbacete.es/images/prensa/epidemiologicos/Boletin%20ENERO%202016.pdf
Castilla y Leon			Yes	http://www.saludcastillayleon.es/ciudadanos/en/sanidadambiental/enfermedades-transmitidas-garrapatas	Yes	http://www.saludcastillayleon.es/ciudadanos/en/sanidadambiental/enfermedades-transmitidas-garrapatas	Yes	LB, tick-borne relapsing fever, MSF, Q-fever and Tularemia	https://www.saludcastillayleon.es/profesionales/es/inf-epidemiologicos/informes-epidemiologicos-castilla-leon/enfermedades-declaracion-obligatoria
Cataluña			No		Yes*	https://salutpublica.gencat.cat/web/.content/minisite/aspcat/proteccio_salut/zoonosis/03Malalties_per_vectors/cartell-Paparres-A3.pdf	Yes	MSF	http://observatorisalut.gencat.cat/web/.content/minisite/observatorisalut/ossc_dades_estadistiques/estat_salut_estils_vida/temes_especifics_salut/malalties_infeccioses/mdo/fitxers_estatics/Resum_malalties_declaracio_obligatoria_2016.pdf	*Information also in catalan
						https://canalsalut.gencat.cat/ca/vida-saludable/consells-per-a-tot-lany/consells_per_l_estiu/picades_i_mossegades
						https://salutpublica.gencat.cat/ca/detalls/Article/Les-paparres-poden-transmetre-malalties
						https://canalsalut.gencat.cat/ca/salut-a-z/p/paparres
Ceuta			No
Extremadura			No		Yes*	https://www.areasaludcaceres.es/docs/files/13022_riesgo-biologico-en-veterinarios.pdf	Yes	Tick-borne relapsing fever and MSF	https://solidaridadintergeneracional.es/files/biblioteca/documentos/PORTALplan_salud_extremadura.pdf	*Considering ticks and transmitted pathogens also as an occupational disease (e.g., veterinarians)
Galicia			No		Yes*	https://www.sergas.es/Saude-publica/Carrachas?idioma=es	Yes	MSF	https://www.sergas.es/Saude-publica/BEG-Enfermidades-declaracion-obrigatoria?idioma=es	*Information also in galician dialect
La Rioja			No		Yes	https://www.riojasalud.es/f/rs/docs/Triptico-Garrapatas.pdf	Yes	Tick-borne relapsing fever, MSF, TBE, Q-fever, Tularemia and CCHF	https://www.isciii.es/QueHacemos/Servicios/VigilanciaSaludPublicaRENAVE/EnfermedadesTransmisibles/Paginas/Informes.-Casos-y-tasas-por-CCAA.aspx
						http://www.riojasalud.es/ciudadanos/catalogo-multimedia/enfermedades-infecciosas/las-garrapatas-como-prevenir-picaduras-y-como-eliminarlas
Comunidad de Madrid			No		Yes	https://www.comunidad.madrid/noticias/2019/07/21/consejos-salud-publica-comunidad-madrid-evitar-picaduras-garrapatas	Yes	Tick-borne relapsing fever, MSF and CCHF	https://www.comunidad.madrid/servicios/salud/enfermedades-declaracion-obligatoria-edo
Melilla			No				Yes	Tick-borne relapsing fever, MSF, TBE, Q-fever and Tularemia	https://www.isciii.es/QueHacemos/Servicios/VigilanciaSaludPublicaRENAVE/EnfermedadesTransmisibles/Paginas/Informes.-Casos-y-tasas-por-CCAA.aspx
Region de Murcia			No		Yes	http://www.murciasalud.es/noticias.php?op=ver&id=383751#	Yes	MSF and Tularemia	http://www.murciasalud.es/pagina.php?id=283132&idsec=1074
						https://www.murciasalud.es/preevid/20008
						https://www.murciasalud.es/preevid/21336
Navarra			No		Yes	http://www.navarra.es/home_es/Temas/Portal+de+la+Salud/Ciudadania/Mi+enfermedad/Que+hacer+ante/Garrapatas.htm	Yes	LB, MSF and Q-fever	http://www.navarra.es/home_es/Gobierno+de+Navarra/Organigrama/Los+departamentos/Salud/Organigrama/Estructura+Organica/Instituto+Navarro+de+Salud+Publica/Publicaciones/Publicaciones+profesionales/Epidemiologia/Boletin+ISP.htm
Comunidad Valenciana			No		Yes	http://www.san.gva.es/garrapatas	Yes		http://www.sp.san.gva.es/
Pais Vasco			No		Yes	https://www.euskadi.eus/contenidos/informacion/publicaciones_departamento/es_def/adjuntos/salud_publica/Triptico-garrapatas.pdf	Yes	Tick-borne relapsing fever, TBE, LB, MSF, Q-fever and Tularemia	https://www.euskadi.eus/informacion/informe-de-salud-publica/web01-a3vipub/es/
						https://www.euskadi.eus/departamento-salud/-/informacion/mordedura/
